# Supplementary material for: Transcriptomic Identification of Core Regulatory Genes for Higher Alcohol Production in Saccharomyces cerevisiae at Different Sugar Concentrations in Wine Fermentation
Source: Foods. 2025 Apr 23;14(9):1476. doi: 10.3390/foods14091476 (PMC12071402; doi:10.3390/foods14091476)
Supplement: Supplementary file 1 [file foods-14-01476-s001.zip]

Archive with 1 entries (1 files):
- foods-3540635-supplementary.pdf
